# Supplementary material for: Association of Organizational Behavior with Work Engagement and Work-Home Conflicts of Physician in China
Source: Int J Environ Res Public Health. 2021 May 19;18(10):5405. doi: 10.3390/ijerph18105405 (PMC8158697; doi:10.3390/ijerph18105405)
Supplement: Supplementary file 1 [file ijerph-18-05405-s001.zip]

Archive with 1 entries (1 files):
- ijerph-1121861-supplementary.pdf
